# Supplementary material for: Exploring the impact of visual stimuli on taste expectations and the role of pull-tab position in food packaging
Source: PeerJ. 2025 Dec 4;13:e20417. doi: 10.7717/peerj.20417 (PMC12682216; doi:10.7717/peerj.20417)
Supplement: Supplemental Information 1 [file peerj-13-20417-s001.csv]

name	Group	keyresp	ID
0deg	Can	7	1
0deg	Can	7	1
0deg	Can	6	2
0deg	Can	6	2
0deg	Can	6	3
0deg	Can	6	3
0deg	Can	3	4
0deg	Can	3	4
0deg	Can	6	5
0deg	Can	6	5
0deg	Can	6	6
0deg	Can	6	6
0deg	Can	8	7
0deg	Can	8	7
0deg	Can	6	8
0deg	Can	6	8
0deg	Can	3	9
0deg	Can	3	9
0deg	Can	7	10
0deg	Can	7	10
0deg	Can	7	11
0deg	Can	7	11
0deg	Can	3	12
0deg	Can	3	12
0deg	Can	6	13
0deg	Can	6	13
0deg	Can	2	14
0deg	Can	2	14
0deg	Can	4	15
0deg	Can	4	15
0deg	Can	6	16
0deg	Can	6	16
0deg	Can	8	17
0deg	Can	8	17
0deg	Can	2	18
0deg	Can	2	18
0deg	Can	5	19
0deg	Can	5	19
0deg	Can	6	20
0deg	Can	6	20
0deg	Can	3	21
0deg	Can	3	21
0deg	Can	2	22
0deg	Can	2	22
0deg	Can	3	23
0deg	Can	3	23
0deg	Can	6	24
0deg	Can	6	24
0deg	Can	7	25
0deg	Can	7	25
0deg	Can	4	26
0deg	Can	4	26
0deg	Can	4	27
0deg	Can	4	27
0deg	Can	4	28
0deg	Can	4	28
0deg	Can	8	29
0deg	Can	8	29
0deg	Can	4	30
0deg	Can	4	30
0deg	Can	3	31
0deg	Can	3	31
0deg	Can	2	32
0deg	Can	5	32
0deg	Can	7	33
0deg	Can	7	33
0deg	Can	4	34
0deg	Can	4	34
0deg	Can	4	35
0deg	Can	4	35
0deg	Can	2	36
0deg	Can	2	36
0deg	Can	3	37
0deg	Can	3	37
0deg	Can	5	38
0deg	Can	5	38
0deg	Can	3	39
0deg	Can	3	39
0deg	Can	7	40
0deg	Can	7	40
0deg	Can	4	41
0deg	Can	4	41
0deg	Can	7	42
0deg	Can	7	42
180deg	Can	4	1
180deg	Can	4	1
180deg	Can	1	2
180deg	Can	1	2
180deg	Can	5	3
180deg	Can	5	3
180deg	Can	3	4
180deg	Can	3	4
180deg	Can	6	5
180deg	Can	6	5
180deg	Can	5	6
180deg	Can	5	6
180deg	Can	3	7
180deg	Can	3	7
180deg	Can	5	8
180deg	Can	5	8
180deg	Can	3	9
180deg	Can	3	9
180deg	Can	6	10
180deg	Can	6	10
180deg	Can	1	11
180deg	Can	1	11
180deg	Can	3	12
180deg	Can	3	12
180deg	Can	6	13
180deg	Can	6	13
180deg	Can	2	14
180deg	Can	2	14
180deg	Can	2	15
180deg	Can	2	15
180deg	Can	5	16
180deg	Can	5	16
180deg	Can	7	17
180deg	Can	7	17
180deg	Can	1	18
180deg	Can	1	18
180deg	Can	5	19
180deg	Can	5	19
180deg	Can	4	20
180deg	Can	4	20
180deg	Can	3	21
180deg	Can	3	21
180deg	Can	1	22
180deg	Can	1	22
180deg	Can	2	23
180deg	Can	2	23
180deg	Can	4	24
180deg	Can	4	24
180deg	Can	4	25
180deg	Can	3	25
180deg	Can	5	26
180deg	Can	5	26
180deg	Can	4	27
180deg	Can	4	27
180deg	Can	4	28
180deg	Can	4	28
180deg	Can	8	29
180deg	Can	8	29
180deg	Can	4	30
180deg	Can	4	30
180deg	Can	4	31
180deg	Can	4	31
180deg	Can	3	32
180deg	Can	4	32
180deg	Can	7	33
180deg	Can	7	33
180deg	Can	3	34
180deg	Can	3	34
180deg	Can	4	35
180deg	Can	4	35
180deg	Can	2	36
180deg	Can	2	36
180deg	Can	3	37
180deg	Can	3	37
180deg	Can	5	38
180deg	Can	5	38
180deg	Can	3	39
180deg	Can	3	39
180deg	Can	6	40
180deg	Can	6	40
180deg	Can	3	41
180deg	Can	3	41
180deg	Can	7	42
180deg	Can	7	42
270deg	Can	6	1
270deg	Can	5	1
270deg	Can	3	2
270deg	Can	2	2
270deg	Can	6	3
270deg	Can	5	3
270deg	Can	4	4
270deg	Can	3	4
270deg	Can	6	5
270deg	Can	5	5
270deg	Can	6	6
270deg	Can	5	6
270deg	Can	7	7
270deg	Can	6	7
270deg	Can	6	8
270deg	Can	5	8
270deg	Can	2	9
270deg	Can	2	9
270deg	Can	7	10
270deg	Can	6	10
270deg	Can	7	11
270deg	Can	7	11
270deg	Can	3	12
270deg	Can	3	12
270deg	Can	6	13
270deg	Can	6	13
270deg	Can	3	14
270deg	Can	2	14
270deg	Can	3	15
270deg	Can	2	15
270deg	Can	5	16
270deg	Can	3	16
270deg	Can	5	17
270deg	Can	4	17
270deg	Can	1	18
270deg	Can	1	18
270deg	Can	6	19
270deg	Can	5	19
270deg	Can	7	20
270deg	Can	6	20
270deg	Can	3	21
270deg	Can	2	21
270deg	Can	2	22
270deg	Can	1	22
270deg	Can	4	23
270deg	Can	4	23
270deg	Can	4	24
270deg	Can	4	24
270deg	Can	6	25
270deg	Can	5	25
270deg	Can	4	26
270deg	Can	4	26
270deg	Can	3	27
270deg	Can	3	27
270deg	Can	4	28
270deg	Can	4	28
270deg	Can	8	29
270deg	Can	8	29
270deg	Can	4	30
270deg	Can	4	30
270deg	Can	4	31
270deg	Can	4	31
270deg	Can	2	32
270deg	Can	5	32
270deg	Can	7	33
270deg	Can	7	33
270deg	Can	3	34
270deg	Can	3	34
270deg	Can	4	35
270deg	Can	4	35
270deg	Can	2	36
270deg	Can	2	36
270deg	Can	3	37
270deg	Can	3	37
270deg	Can	5	38
270deg	Can	5	38
270deg	Can	3	39
270deg	Can	3	39
270deg	Can	5	40
270deg	Can	5	40
270deg	Can	4	41
270deg	Can	4	41
270deg	Can	7	42
270deg	Can	7	42
90deg	Can	4	1
90deg	Can	4	1
90deg	Can	4	2
90deg	Can	4	2
90deg	Can	5	3
90deg	Can	5	3
90deg	Can	3	4
90deg	Can	3	4
90deg	Can	4	5
90deg	Can	4	5
90deg	Can	4	6
90deg	Can	4	6
90deg	Can	6	7
90deg	Can	6	7
90deg	Can	6	8
90deg	Can	6	8
90deg	Can	3	9
90deg	Can	3	9
90deg	Can	5	10
90deg	Can	5	10
90deg	Can	7	11
90deg	Can	7	11
90deg	Can	4	12
90deg	Can	4	12
90deg	Can	6	13
90deg	Can	6	13
90deg	Can	1	14
90deg	Can	1	14
90deg	Can	2	15
90deg	Can	2	15
90deg	Can	4	16
90deg	Can	4	16
90deg	Can	7	17
90deg	Can	7	17
90deg	Can	2	18
90deg	Can	2	18
90deg	Can	7	19
90deg	Can	7	19
90deg	Can	6	20
90deg	Can	6	20
90deg	Can	2	21
90deg	Can	2	21
90deg	Can	1	22
90deg	Can	1	22
90deg	Can	2	23
90deg	Can	2	23
90deg	Can	4	24
90deg	Can	4	24
90deg	Can	7	25
90deg	Can	7	25
90deg	Can	3	26
90deg	Can	3	26
90deg	Can	4	27
90deg	Can	4	27
90deg	Can	4	28
90deg	Can	4	28
90deg	Can	5	29
90deg	Can	4	29
90deg	Can	4	30
90deg	Can	4	30
90deg	Can	3	31
90deg	Can	3	31
90deg	Can	3	32
90deg	Can	5	32
90deg	Can	7	33
90deg	Can	7	33
90deg	Can	4	34
90deg	Can	4	34
90deg	Can	4	35
90deg	Can	4	35
90deg	Can	3	36
90deg	Can	3	36
90deg	Can	4	37
90deg	Can	4	37
90deg	Can	5	38
90deg	Can	5	38
90deg	Can	3	39
90deg	Can	3	39
90deg	Can	5	40
90deg	Can	5	40
90deg	Can	3	41
90deg	Can	3	41
90deg	Can	7	42
90deg	Can	7	42
Down	Can	4	1
Down	Can	4	1
Down	Can	3	2
Down	Can	3	2
Down	Can	6	3
Down	Can	6	3
Down	Can	2	4
Down	Can	2	4
Down	Can	5	5
Down	Can	5	5
Down	Can	5	6
Down	Can	5	6
Down	Can	6	7
Down	Can	6	7
Down	Can	5	8
Down	Can	5	8
Down	Can	3	9
Down	Can	3	9
Down	Can	8	10
Down	Can	7	10
Down	Can	7	11
Down	Can	7	11
Down	Can	3	12
Down	Can	3	12
Down	Can	6	13
Down	Can	6	13
Down	Can	2	14
Down	Can	2	14
Down	Can	2	15
Down	Can	2	15
Down	Can	5	16
Down	Can	5	16
Down	Can	4	17
Down	Can	4	17
Down	Can	1	18
Down	Can	1	18
Down	Can	5	19
Down	Can	5	19
Down	Can	4	20
Down	Can	4	20
Down	Can	3	21
Down	Can	3	21
Down	Can	1	22
Down	Can	1	22
Down	Can	3	23
Down	Can	3	23
Down	Can	4	24
Down	Can	4	24
Down	Can	6	25
Down	Can	6	25
Down	Can	5	26
Down	Can	5	26
Down	Can	7	27
Down	Can	7	27
Down	Can	4	28
Down	Can	4	28
Down	Can	8	29
Down	Can	8	29
Down	Can	4	30
Down	Can	4	30
Down	Can	3	31
Down	Can	3	31
Down	Can	3	32
Down	Can	4	32
Down	Can	8	33
Down	Can	8	33
Down	Can	4	34
Down	Can	4	34
Down	Can	4	35
Down	Can	4	35
Down	Can	3	36
Down	Can	3	36
Down	Can	3	37
Down	Can	3	37
Down	Can	5	38
Down	Can	5	38
Down	Can	3	39
Down	Can	3	39
Down	Can	5	40
Down	Can	5	40
Down	Can	5	41
Down	Can	5	41
Down	Can	7	42
Down	Can	7	42
Pineapple	Plain	9	2
Pineapple	Plain	9	2
Pineapple	Plain	9	3
Pineapple	Plain	8	3
Pineapple	Plain	7	4
Pineapple	Plain	8	4
Pineapple	Plain	6	5
Pineapple	Plain	7	5
Pineapple	Plain	8	6
Pineapple	Plain	8	6
Pineapple	Plain	8	7
Pineapple	Plain	8	7
Pineapple	Plain	8	8
Pineapple	Plain	7	8
Pineapple	Plain	5	9
Pineapple	Plain	7	9
Pineapple	Plain	8	10
Pineapple	Plain	8	10
Pineapple	Plain	8	11
Pineapple	Plain	7	11
Pineapple	Plain	7	12
Pineapple	Plain	7	12
Pineapple	Plain	8	13
Pineapple	Plain	8	13
Pineapple	Plain	3	14
Pineapple	Plain	6	14
Pineapple	Plain	4	15
Pineapple	Plain	4	15
Pineapple	Plain	7	16
Pineapple	Plain	8	16
Pineapple	Plain	8	17
Pineapple	Plain	8	17
Pineapple	Plain	6	18
Pineapple	Plain	6	18
Pineapple	Plain	9	19
Pineapple	Plain	8	19
Pineapple	Plain	9	20
Pineapple	Plain	9	20
Pineapple	Plain	6	21
Pineapple	Plain	7	21
Pineapple	Plain	6	22
Pineapple	Plain	7	22
Pineapple	Plain	3	23
Pineapple	Plain	5	23
Pineapple	Plain	8	24
Pineapple	Plain	7	24
Pineapple	Plain	8	25
Pineapple	Plain	8	25
Pineapple	Plain	6	26
Pineapple	Plain	6	26
Pineapple	Plain	6	27
Pineapple	Plain	8	27
Pineapple	Plain	6	28
Pineapple	Plain	6	28
Pineapple	Plain	8	29
Pineapple	Plain	8	29
Pineapple	Plain	6	30
Pineapple	Plain	6	30
Pineapple	Plain	8	31
Pineapple	Plain	8	31
Pineapple	Plain	9	32
Pineapple	Plain	9	32
Pineapple	Plain	8	33
Pineapple	Plain	8	33
Pineapple	Plain	7	34
Pineapple	Plain	6	34
Pineapple	Plain	5	35
Pineapple	Plain	5	35
Pineapple	Plain	6	36
Pineapple	Plain	6	36
Pineapple	Plain	5	37
Pineapple	Plain	6	37
Pineapple	Plain	9	38
Pineapple	Plain	9	38
Pineapple	Plain	7	39
Pineapple	Plain	6	39
Pineapple	Plain	8	40
Pineapple	Plain	7	40
Pineapple	Plain	4	41
Pineapple	Plain	7	41
Pineapple	Plain	9	42
Pineapple	Plain	9	42
Pineapple	Plain	6	1
Pineapple	Plain	7	1
